# Supplementary material for: Cu-Doped Boron Nitride Nanosheets for Solid-Phase Extraction and Determination of Rhodamine B in Foods Matrix
Source: Nanomaterials (Basel). 2022 Jan 19;12(3):318. doi: 10.3390/nano12030318 (PMC8838717; doi:10.3390/nano12030318)
Supplement: Supplementary file 1 [file nanomaterials-12-00318-s001.zip]

Archive with 1 entries (1 files):
- nanomaterials-1506855-supplementary.pdf
